# Supplementary material for: Chromosome-level genome assembly of Ajuga decumbens
Source: Front Plant Sci. 2024 Jun 19;15:1413468. doi: 10.3389/fpls.2024.1413468 (PMC11220202; doi:10.3389/fpls.2024.1413468)
Supplement: Supplementary file 2 [file DataSheet_1.zip]

Archive with 2 entries (2 files):
- Figure S1 - S7.pdf
- Table S1 - S6.XLSX
